# Supplementary material for: Global patterns of syphilis, gonococcal infection, typhoid fever, paratyphoid fever, diphtheria, pertussis, tetanus, and leprosy from 1990 to 2021: findings from the Global Burden of Disease Study 2021
Source: Infect Dis Poverty. 2024 Sep 13;13:66. doi: 10.1186/s40249-024-01231-2 (PMC11396325; doi:10.1186/s40249-024-01231-2)
Supplement: Supplementary file 1 — Additional file 1: Table S1 Incident cases, DALYs, deaths and age-standardized mortality rates for syphilis in 1990 and 2021, and the percentage change in the age-standardized mortality rates per 100,000 population by GBD region, from 1990 to 2021. Table S2 Incident cases, DALYs, deaths and age-standardized mortality rates for gonococcal infection in 1990 and 2021, and the percentage change in the age-standardized mortality rates per 100,000 population by GBD region, from 1990 to 2021. Table S3 Incident cases, DALYs, deaths and age-standardized mortality rates for typhoid fever in 1990 and 2021, and the percentage change in the age-standardized mortality rates per 100,000 population by GBD region, from 1990 to 2021. Table S4 Incident cases, DALYs, deaths and age-standardized mortality rates for paratyphoid fever in 1990 and 2021, and the percentage change in the age-standardized mortality rates per 100,000 population by GBD region, from 1990 to 2021. Table S5 Incident cases, DALYs, deaths and age-standardized mortality rates for diphtheria in 1990 and 2021, and the percentage change in the age-standardized mortality rates per 100,000 population by GBD region, from 1990 to 2021. Table S6 Incident cases, DALYs, deaths and age-standardized mortality rates for pertussis in 1990 and 2021, and the percentage change in the age-standardized mortality rates per 100,000 population by GBD region, from 1990 to 2021. Table S7 Incident cases, DALYs, deaths and age-standardized mortality rates for tetanus in 1990 and 2021, and the percentage change in the age-standardized mortality rates per 100,000 population by GBD region, from 1990 to 2021. Table S8 Incident cases and DALYs for leprosy in 1990 and 2021 by GBD region. Table S9 Age-standardized rate of eight diseases in 2021 for 204 countries and territories for both sexes population (the top three and the bottom three). [file 40249_2024_1231_MOESM1_ESM.xlsx]

## Sheet: TableS1
Table S1 Incident cases, DALYs, deaths and age-standardized mortality rates for syphilis in 1990 and 2021, and the percentage change in the age-standardized mortality rates per 100,000 population by GBD region, from 1990 to 2021
	Incidence		DALY		Death
Syphilis	Number of incident cases (95% UI), 1990	Number of incident cases (95% UI), 2021	Number of DALYs (95% UI), 1990	Number of DALYs (95% UI), 2021	Number of Deaths (95% UI), 1990	Number of Deaths (95% UI), 2021	Age-standardized mortality rate per 100,000 population (95% UI), 1990	Age-standardized mortality rate per 100,000 population (95% UI), 2021	Percentage change in age-standardized mortality rate, 1990-2021
Global	11,974,754(8,932,532–15,555,369)	18,696,009(14,033,726–24,331,644)	7,984,202.32(3,052,124.49–15,274,162.74)	6,691,400.44(2,637,154.19–13,200,357.40)	89,416(34,515–172,155)	74,706(29,410–146,947)	1.43(0.56–2.75)	1.19(0.47–2.36)	-16.22(-30.91, -1.37)
Male	7,857,012(5,850,899–10,245,793)	12,633,213(9,503,216–16,417,591)	4,403,593.22(1,682,996.07–8,624,738.76)	3,676,666.40(1,448,397.04–7,288,945.28)	49,593(19,107–97,216)	41,111(16,324–81,176)	1.55(0.62–3.06)	1.27(0.50–2.52)	-17.97(-33.70, -2.00)
Female	4,117,742(3,021,862–5,347,763)	6,062,796(4,461,084–7,929,590)	3,580,609.10(1,364,332.86–6,877,902.87)	3,014,734.04(1,190,493.54–6,055,022.88)	39,823(15,085–76,534)	33,594(13,313–67,308)	1.30(0.50–2.50)	1.11(0.44–2.24)	-14.67(-28.53, -0.06)
Andean Latin America	94,446(70,679–121,125)	165,007(123,806–212,905)	86,271.52(30,988.38–179,258.68)	56,293.78(20,460.11–119,498.50)	962(346–1997)	630(231–1336)	1.75(0.65–3.60)	1.06(0.39–2.24)	-39.68(-53.07, -24.00)
Australasia	19,474(14,286–25,406)	26,185(19,858–33,997)	223.28(176.54–260.21)	171.44(139.43–210.36)	6(5–7)	6(5–7)	0.03(0.02–0.03)	0.01(0.01–0.01)	-60.73(-68.45, -50.66)
Caribbean	75,746(57,072–97,079)	99,757(76,220–128,187)	69,747.09(27,382.83–136,648.91)	60,802.82(23,610.12–121,357.05)	785(311–1529)	688(273–1387)	1.86(0.75–3.69)	1.78(0.69–3.59)	-4.40(-29.91, 31.93)
Central Asia	47,740(35,840–62,260)	62,080(46,968–81,145)	9844.75(6350.82–15,290.24)	7268.91(3412.93–14,040.13)	140(98–206)	87(42–169)	0.20(0.15–0.28)	0.09(0.04–0.17)	-55.37(-72.76, -32.91)
Central Europe	63,109(47,422–82,772)	50,753(38,353–66,128)	2797.85(1768.52–4652.91)	1169.30(698.89–2013.11)	46(34–67)	18(12–27)	0.04(0.03–0.07)	0.02(0.01–0.04)	-52.35(-64.31, -39.52)
Central Latin America	225,831(165,946–299,556)	335,511(249,536–442,075)	22,767.98(17,643.78–30,500.02)	10,712.43(7640.58–16,326.00)	276(218–364)	154(117–219)	0.15(0.12–0.19)	0.07(0.05–0.10)	-52.49(-61.72, -40.39)
Central Sub-Saharan Africa	690,423(525,325–879,951)	1,663,015(1,242,841–2,164,180)	721,537.76(269,791.03–1,456,940.40)	697,894.52(267,611.47–1,368,189.39)	8017(2961–16,195)	7734(2969–15,158)	6.86(2.68–13.81)	3.74(1.45–7.24)	-45.54(-58.41, -26.34)
East Asia	2,035,577(1,458,882–2,730,545)	2,117,484(1,593,933–2,770,057)	405,845.42(153,692.55–835,161.67)	180,660.93(71,520.69–390,766.83)	4585(1773–9471)	2037(825–4370)	0.41(0.16–0.83)	0.34(0.13–0.76)	-15.06(-37.93, 11.28)
Eastern Europe	148,321(114,451–192,316)	108,393(83,766–140,554)	8866.55(7877.23–10,139.28)	3620.04(2963.12–4395.44)	148(132–168)	56(49–69)	0.06(0.06–0.07)	0.02(0.02–0.02)	-66.94(-70.76, -62.36)
Eastern Sub-Saharan Africa	1,680,167(1,325,838–2,084,414)	2,998,006(2,251,474–3,873,571)	2,022,839.12(782,189.91–3,758,256.80)	1,818,902.44(724,092.79–3,655,044.90)	22,529(8718–41,783)	20,199(8109–40,521)	5.66(2.27–10.70)	3.20(1.31–6.35)	-43.53(-56.76, -28.56)
High-income Asia Pacific	191,237(143,593–247,540)	165,214(123,337–213,757)	10,894.30(4801.48–23,092.28)	4655.99(2500.54–8768.74)	139(70–275)	78(52–124)	0.12(0.05–0.27)	0.07(0.03–0.15)	-42.86(-60.47, -16.53)
High-income North America	337,169(249,023–446,762)	378,735(286,996–490,376)	4805.15(4162.60–5544.45)	3804.82(3060.15–4788.36)	92(83–102)	64(55–73)	0.03(0.03–0.03)	0.01(0.01–0.01)	-61.70(-64.54, -58.47)
North Africa and Middle East	282,680(207,821–371,867)	556,087(410,662–730,853)	379,564.26(132,917.19–789,680.50)	259,042.60(98,108.09–545,280.69)	4232(1479–8796)	2901(1106–6088)	0.83(0.29–1.71)	0.51(0.20–1.06)	-38.44(-52.37, -23.55)
Oceania	19,142(14,383–24,330)	37,272(27,933–48,629)	32,904.33(12,020.01–66,331.56)	51,553.77(19,084.49–100,196.74)	365(132–736)	570(208–1111)	3.43(1.25–6.89)	2.81(1.03–5.49)	-18.00(-39.06, 9.15)
South Asia	3,049,607(2,218,899–4,001,539)	5,059,818(3,711,516–6,662,314)	2,290,941.82(852,641.04–4,626,294.08)	1,602,966.11(621,649.15–3,386,673.25)	25,613(9520–51,797)	17,954(7084–37,720)	1.67(0.68–3.41)	1.19(0.48–2.50)	-28.53(-41.76, -13.67)
Southeast Asia	1,041,376(761,220–1,380,903)	1,581,323(1,184,607–2,072,768)	487,360.36(175,874.76–1,024,200.55)	430,983.32(159,032.26–866,147.28)	5390(1925–11,331)	4728(1724–9581)	0.93(0.34–1.93)	0.87(0.32–1.77)	-5.78(-23.85, 15.24)
Southern Latin America	95,595(71,929–122,527)	129,999(96,560–168,866)	6754.10(5448.02–7497.31)	3206.30(2299.11–4039.66)	87(72–96)	46(36–57)	0.17(0.14–0.20)	0.09(0.07–0.12)	-47.10(-57.91, -32.87)
Southern Sub-Saharan Africa	527,345(391,268–672,054)	538,685(398,504–704,709)	380,690.16(145,486.93–718,001.44)	200,273.51(78,649.67–416,844.88)	4250(1636–8061)	2232(875–4648)	5.63(2.24–10.60)	2.87(1.13–5.96)	-49.02(-61.89, -33.00)
Tropical Latin America	238,957(171,602–316,050)	453,162(344,832–569,831)	40,706.00(29,906.90–56,809.38)	31,780.98(22,968.48–46,569.49)	466(347–648)	401(301–569)	0.30(0.23–0.42)	0.22(0.16–0.32)	-27.68(-42.89, -10.15)
Western Europe	298,950(226,100–388,362)	288,583(216,633–372,136)	10,240.96(7271.72–14,888.22)	6790.74(3856.57–12,023.00)	216(177–270)	116(80–174)	0.05(0.04–0.08)	0.03(0.01–0.06)	-40.58(-61.52, -19.06)
Western Sub-Saharan Africa	811,865(613,992–1,042,703)	1,880,944(1,389,429–2,448,718)	988,599.56(371,326.90–2,015,693.47)	1,258,845.70(473,654.35–2,516,067.99)	11,073(4156–22,444)	14,008(5274–28,107)	2.83(1.09–5.52)	1.74(0.69–3.42)	-38.44(-49.29, -26.39)
High SDI	911,988(689,041–1,199,284)	1,000,727(760,622–1,306,083)	42,640.53(23,461.19–76,513.07)	25,837.57(14,325.53–46,514.58)	621(396–1001)	374(242–596)	0.08(0.05–0.15)	0.05(0.02–0.09)	-42.24(-55.19, -29.37)
High-middle SDI	1,345,399(987,447–1,770,178)	1,580,601(1,199,674–2,052,698)	264,156.51(108981.66–524,506.80)	141,939.57(60,265.40–280,930.85)	3067(1341–5979)	1621(722–3163)	0.34(0.15–0.67)	0.26(0.11–0.53)	-23.15(-40.68, -4.41)
Middle SDI	3,575,642(2,595,997–4,739,584)	4,880,941(3,650,324–64,07,225)	1,421,433.12(551,087.86–2,853,070.53)	953,820.18(374,561.88–1,896,954.53)	15,905(6171–31,836)	10,676(4273–21,176)	0.81(0.33–1.61)	0.68(0.26–1.36)	-16.62(-32.24, -0.06)
Low-middle SDI	3,277,725(2,423,416–4,256,195)	5,556,833(4,106,336–7,294,020)	2,807,680.82(1,047,417.95–5,515,010.90)	2,129,082.67(838,152.98–4,290,176.37)	31,373(11,727–61,630)	23,801(9290–47,743)	1.80(0.72–3.54)	1.29(0.51–2.57)	-28.17(-40.32, -15.42)
Low SDI	2,856,058(2,216,304–3,619,998)	5,665,495(4,266,423–7,356,971)	3,441,385.96(1,288,045.55–6,510,352.80)	3,433,884.02(1,342,531.55–6,877,866.09)	38,373(14,366–72,387)	38,157(14,874–76,346)	3.89(1.53–7.49)	2.30(0.92–4.59)	-40.93(-53.30, -26.13)
Notes: Abbreviations: DALY: disability-adjusted life year, GBD: Global Burden of Disease, SDI: Socio-demographic Index, UI: uncertainty interval.

## Sheet: TableS2
Table S2 Incident cases, DALYs, deaths and age-standardized mortality rates for gonococcal infection in 1990 and 2021, and the percentage change in the age-standardized mortality rates per 100,000 population by GBD region, from 1990 to 2021
	Incidence		DALY		Death
Gonococcal infection	Number of incident cases (95% UI), 1990	Number of incident cases (95% UI), 2021	Number of DALYs (95% UI), 1990	Number of DALYs (95% UI), 2021	Number of Deaths (95% UI), 1990	Number of Deaths (95% UI), 2021	Age-standardized mortality rate per 100,000 population (95% UI), 1990	Age-standardized mortality rate per 100,000 population (95% UI), 2021	Percentage change in age-standardized mortality rate, 1990-2021
Global	65,950,430(49,125,712–86,938,230)	86,277,273(66,593,813–108,998,324)	56,952.27(41,099.63–78,912.30)	72,321.58(51,328.41–103,343.42)	397(239–605)	414(265–605)	0.01(0.01–0.01)	0.01(0.00–0.01)	-43.94(-51.96, -32.74)
Male	41,798,577(31,083,863–54,798,455)	58,029,798(44,825,736–73,287,844)	34,697.54(22,930.99–53,449.95)	45,934.97(29,916.18–70,766.00)	150(74–309)	119(60–223)	0.01(0.00–0.02)	0.00(0.00–0.01)	-63.11(-74.44, -50.17)
Female	24,151,853(17,870,232–31,730,469)	28,247,475(21,838,853–35,830,615)	22,254.73(16,554.93–29,840.80)	26,386.61(19,550.39–37,027.19)	247(155–314)	295(193–394)	0.01(0.01–0.01)	0.01(0.00–0.01)	-31.40(-42.16, -18.20)
Andean Latin America	94,692(67,889–133,512)	162,526(117,290–223,345)	228.12(164.29–319.06)	364.56(251.40–518.17)	2(1–2)	2(1–3)	0.01(0.01–0.01)	0.00(0.00–0.01)	-51.31(-64.37, -31.47)
Australasia	61,250(47,590–78,153)	81,014(64,125–104,829)	174.40(108.75–261.19)	195.23(118.82–296.52)	1(1–1)	1(0–1)	0.00(0.00–0.00)	0.00(0.00–0.00)	-66.83(-72.84, -59.41)
Caribbean	410,954(287,291–601,018)	455,711(330,673–650,591)	463.27(344.95–620.56)	584.58(448.31–764.37)	4(3–5)	7(5–8)	0.01(0.01–0.02)	0.01(0.01–0.02)	-4.11(-24.54, 27.55)
Central Asia	1,794,175(1,228,428–2,576,434)	2,042,412(1,420,409–2,926,921)	1354.25(1015.65–1807.79)	1256.39(833.27–1880.71)	9(8–11)	4(3–6)	0.02(0.01–0.02)	0.00(0.00–0.01)	-73.91(-80.83, -64.55)
Central Europe	2,318,413(1,769,032–3,053,268)	1,627,261(1,274,976–2,077,025)	702.40(484.18–998.56)	466.81(308.66–685.46)	3(3–4)	2(1–2)	0.00(0.00–0.00)	0.00(0.00–0.00)	-61.66(-67.95, -50.19)
Central Latin America	1,256,533(930,371–1,624,892)	1,773,420(1,363,211–2,233,362)	1212.22(928.57–1578.78)	1788.16(1369.72–2384.64)	10(9–11)	17(14–21)	0.01(0.01–0.01)	0.01(0.01–0.01)	-27.22(-36.93, -14.64)
Central Sub-Saharan Africa	696,848(494,189–981,310)	1,7730,27(1,227,927–2,493,815)	1051.81(655.69–1580.57)	2109.81(1397.61–3305.09)	10(3–19)	13(6–30)	0.04(0.01–0.08)	0.02(0.01–0.05)	-49.75(-67.52, -12.37)
East Asia	17,638,803(11,746,710–25,798,869)	13,484,520(9,772,046–18,425,570)	10,346.34(6535.26–16,001.60)	8195.59(5210.84–12,566.82)	35(20–51)	20(13–29)	0.00(0.00–0.01)	0.00(0.00–0.00)	-73.43(-79.73, -63.83)
Eastern Europe	4,731,387(3,359,899–6,509,830)	3,395,416(2,513,091–4,616,855)	2124.65(1652.61–2774.35)	1420.07(1093.84–1926.49)	20(19–23)	14(12–17)	0.01(0.01–0.01)	0.01(0.00–0.01)	-37.54(-45.71, -28.60)
Eastern Sub-Saharan Africa	2,749,223(2,037,172–3,722,238)	6,498,925(4,774,488–8,719,363)	5067.95(2838.65–8860.97)	7610.38(5138.06–12,274.36)	63(23–152)	69(33–151)	0.06(0.02–0.15)	0.02(0.01–0.06)	-55.51(-67.74, -24.04)
High-income Asia Pacific	992,166(797,821–1,228,650)	841,117(691,594–1,029,831)	1062.55(693.34–1624.35)	820.19(542.32–1209.65)	3(3–3)	7(5–9)	0.00(0.00–0.00)	0.00(0.00–0.00)	-18.34(-30.79, -7.92)
High-income North America	999,336(744,270–1,305,313)	1,231,486(938,414–1,600,833)	1612.93(1115.71–2290.40)	1249.57(884.20–1804.82)	10(10–11)	9(8–10)	0.00(0.00–0.00)	0.00(0.00–0.00)	-48.90(-52.29, -44.85)
North Africa and Middle East	4,589,790(3,381,069–6,294,800)	7,424,860(5,610,839–10,228,584)	2477.87(1609.50–3707.07)	4470.11(2909.18–6730.58)	5(3–10)	8(6–12)	0.00(0.00–0.01)	0.00(0.00–0.00)	-35.17(-61.08, 13.86)
Oceania	176,327(125,782–243,606)	395,902(282,273–552,774)	50.17(32.39–76.12)	95.35(57.31–150.41)	0(0–0)	0(0–1)	0.01(0.00–0.01)	0.01(0.00–0.01)	-6.67(-37.21, 43.49)
South Asia	13,787,399(9,523,400–19,592,600)	23,236,792(16,292,278–33,035,275)	16,708.53(11,960.49–22,779.43)	23,597.32(16,401.19–34,144.18)	147(80–214)	158(91–210)	0.03(0.01–0.04)	0.01(0.01–0.01)	-55.31(-68.33, -41.06)
Southeast Asia	6,494,312(4,942,317–8,139,602)	9,165,819(7,131,156–11,483,345)	4955.11(3272.29–7465.70)	6976.70(4641.93–10,390.92)	10(7–16)	15(9–21)	0.00(0.00–0.01)	0.00(0.00–0.00)	-27.25(-45.27, -7.68)
Southern Latin America	211,184(157,342–286,484)	283,717(212,113–388,579)	451.85(328.31–625.38)	555.01(399.65–798.97)	2(2–3)	3(2–3)	0.01(0.01–0.01)	0.00(0.00–0.00)	-29.18(-41.29, -15.72)
Southern Sub-Saharan Africa	2,352,409(1,706,956–3,142,841)	3,365,162(2,475,687–4,469,216)	1760.13(1261.41–2416.38)	2139.02(1466.15–3142.92)	12(7–16)	10(7–15)	0.03(0.02–0.04)	0.01(0.01–0.02)	-53.32(-64.79, -25.47)
Tropical Latin America	1,439,321(965,977–2,103,005)	1,871,608(1,277,435–2,683,298)	1068.19(801.35–1466.56)	1945.05(1469.19–2627.53)	9(8–10)	18(16–21)	0.01(0.01–0.01)	0.01(0.01–0.01)	-4.63(-13.73, 4.91)
Western Europe	562,985(458,578–691,232)	559,558(454,895–691,204)	955.29(763.52–1235.49)	736.79(527.48–1041.82)	15(14–16)	10(8–11)	0.00(0.00–0.00)	0.00(0.00–0.00)	-64.93(-68.19, -60.87)
Western Sub-Saharan Africa	2,592,924(1,981,259–3,300,620)	6,607,021(5,062,804–8,475,330)	3124.24(1989.42–4853.91)	5744.90(3935.33–8511.99)	24(6–67)	28(9–68)	0.03(0.01–0.07)	0.01(0.00–0.03)	-50.64(-63.03, -23.82)
High SDI	4,433,911(3,499,942–5,496,709)	4,702,136(3,806,560–5,736,725)	4527.45(3251.39–6337.21)	4012.54(2786.65–5743.25)	29(27–32)	27(22–31)	0.00(0.00–0.00)	0.00(0.00–0.00)	-53.03(-56.47, -50.03)
High-middle SDI	14,679,712(10,971,028–19,384,007)	13,026,914(10,194,830–16,502,495)	8378.80(5931.11–11,901.77)	7820.49(5365.17–11,186.80)	43(37–51)	31(26–39)	0.00(0.00–0.01)	0.00(0.00–0.00)	-56.52(-60.61, -51.48)
Middle SDI	25,790,081(18,307,071–35,605,726)	29,586,009(21,943,698–39,423,678)	18,222.24(12,428.27–26,425.22)	22,044.09(14,965.70–32,667.05)	83(56–102)	88(66–111)	0.01(0.00–0.01)	0.00(0.00–0.00)	-48.45(-54.07, -40.52)
Low-middle SDI	14,480,941(10,847,843–18,736,230)	23,820,730(18,119,896–30,485,767)	15,801.81(11,615.33–21,469.18)	22,505.75(16,048.79–31,869.31)	135(76–202)	152(90–210)	0.02(0.01–0.03)	0.01(0.01–0.02)	-49.47(-63.12, -34.84)
Low SDI	6,489,094(4,944,360–8,400,310)	15,058,629(11,421,607–19,446,673)	9978.76(6404.73–15,257.75)	15,886.57(11,198.79–23,277.44)	106(39–230)	116(55–236)	0.04(0.01–0.09)	0.02(0.01–0.04)	-53.66(-65.57, -29.19)
Notes: Abbreviations: DALY: disability-adjusted life year, GBD: Global Burden of Disease, SDI: Socio-demographic Index, UI: uncertainty interval.

## Sheet: TableS3
Table S3 Incident cases, DALYs, deaths and age-standardized mortality rates for typhoid fever in 1990 and 2021, and the percentage change in the age-standardized mortality rates per 100,000 population by GBD region, from 1990 to 2021
	Incidence		DALY		Death
Typhoid fever	Number of incident cases (95% UI), 1990	Number of incident cases (95% UI), 2021	Number of DALYs (95% UI), 1990	Number of DALYs (95% UI), 2021	Number of Deaths (95% UI), 1990	Number of Deaths (95% UI), 2021	Age-standardized mortality rate per 100,000 population (95% UI), 1990	Age-standardized mortality rate per 100,000 population (95% UI), 2021	Percentage change in age-standardized mortality rate, 1990-2021
Global	18,887,047(14,681,596–24,019,754)	7,154,555(5,567,667–9,234,542)	14,859,315.46(7,293,618.72–25,298,984.18)	7,087,732.58(3,617,773.30–12,265,049.95)	189,115(92,698–318,464)	93,333(46,257–158,181)	3.22(1.59–5.39)	1.30(0.65–2.24)	-59.49(-66.63, -51.59)
Male	10,346,218(8,125,004–13,232,848)	3,973,674(3,116,660–5,082,467)	8,018,031.79(3,926,286.91–13,529,236.45)	3,824,603.79(1,918,562.52–6,569,866.72)	102,581(50,094–171,917)	50,292(24,716–85,089)	3.44(1.68–5.71)	1.37(0.68–2.33)	-59.99(-66.99, -51.70)
Female	8,540,828(6,569,180–11,014,540)	3,180,881(2,449,329–4,110,419)	6,841,283.67(3,447,548.88–11,660,586.01)	3,263,128.78(1,671,647.47–5,680,070.76)	86,535(43,217–146,294)	43,040(21,423–73,380)	3.01(1.50–5.04)	1.23(0.62–2.13)	-58.99(-66.42, -50.83)
Andean Latin America	783(578–1041)	868(637–1199)	5114.65(4490.76–5695.65)	257.95(130.18–465.68)	88(77–98)	6(3–10)	0.27(0.24–0.31)	0.01(0.01–0.02)	-96.57(-98.12, -94.44)
Australasia	16(10–26)	24(14–38)	0.41(0.32–0.53)	0.80(0.55–1.17)	0(0–0)	0(0–0)	0.00(0.00–0.00)	0.00(0.00–0.00)	71.15(6.59, 161.39)
Caribbean	6683(5311–8393)	3117(2520–3861)	7521.49(3549.17–14,654.84)	2971.51(1410.93–6012.35)	96(46–183)	39(18–77)	0.25(0.12–0.47)	0.09(0.04–0.19)	-62.76(-73.67, -49.33)
Central Asia	656(510–810)	363(273–479)	618.39(408.69–956.31)	86.83(52.39–141.02)	9(6–13)	1(1–2)	0.01(0.01–0.02)	0.00(0.00–0.00)	-88.33(-92.84, -80.38)
Central Europe	233(178–302)	164(118–220)	17.44(13.29–23.25)	13.66(9.82–18.31)	0(0–1)	1(0–1)	0.00(0.00–0.00)	0.00(0.00–0.00)	-37.23(-51.31, -20.65)
Central Latin America	45,211(37,319–55,002)	31,695(24,911–41,373)	39,723.10(36,718.42–43,008.16)	3391.02(2862.52–4044.31)	717(660–776)	72(61–86)	0.60(0.55–0.65)	0.03(0.03–0.04)	-95.13(-95.78, -94.42)
Central Sub-Saharan Africa	43,246(32,594–56,951)	38,385(28,787–50,383)	35,222.66(16,295.42–68,206.31)	31,770.31(14,402.79–63,234.46)	442(204–841)	414(191–814)	0.60(0.28–1.10)	0.25(0.12–0.49)	-58.31(-66.61, -47.58)
East Asia	172,149(132,029–225,768)	66,695(52,677–84,039)	141,342.34(62,445.37–272,841.46)	36,702.76(16,364.79–63,976.60)	1846(831–3538)	546(241–957)	0.15(0.07–0.29)	0.05(0.02–0.09)	-68.97(-76.21, -60.41)
Eastern Europe	1054(776–1387)	728(557–930)	241.60(172.72–310.75)	31.26(19.02–50.50)	4(3–5)	0(0–1)	0.00(0.00–0.00)	0.00(0.00–0.00)	-86.29(-92.19, -77.46)
Eastern Sub-Saharan Africa	947,687(714,430–1,215,761)	567,479(433,292–723,113)	919,261.89(430,375.03–1,696,294.99)	723,082.41(344,066.42–1,324,839.24)	11,655(5503–21,030)	9399(4484–17,073)	4.68(2.26–8.19)	1.82(0.88–3.21)	-61.06(-68.35, -52.71)
High-income Asia Pacific	135(98–183)	169(109–247)	25.75(19.66–36.51)	7.55(4.80–11.83)	1(0–1)	0(0–0)	0.00(0.00–0.00)	0.00(0.00–0.00)	-74.67(-83.34, -62.82)
High-income North America	305(212–436)	398(273–579)	19.59(16.93–22.25)	22.57(18.98–26.21)	0(0–0)	1(0–1)	0.00(0.00–0.00)	0.00(0.00–0.00)	-19.54(-28.13, -10.80)
North Africa and Middle East	333,865(256,110–434,080)	118,609(91,983–155,279)	286,257.11(133,160.49–537,153.57)	96,216.07(46,645.47–173,687.52)	3611(1671–6690)	1278(613–2296)	0.84(0.40–1.53)	0.20(0.10–0.37)	-75.85(-80.24, -71.52)
Oceania	54,668(40,561–70,882)	39,879(29,947–53,834)	44,795.99(20,227.94–82,687.80)	43,363.10(20,809.02–80,073.03)	579(258–1062)	566(269–1035)	7.29(3.25–13.12)	3.48(1.64–6.36)	-52.30(-61.79, -35.91)
South Asia	13,675,723(10,396,632–17,897,809)	4,728,624(3,620,824–6,136,671)	10,344,902.21(5,108,549.59–17,325,328.16)	4,487,976.03(2,239,033.38–7,397,657.08)	131,031(64,536–218,978)	59,198(29,507–96,790)	9.80(4.81–16.19)	3.42(1.69–5.67)	-65.10(-72.07, -56.72)
Southeast Asia	2,613,586(2,020,923–3,276,333)	928,077(721,459–1,186,539)	2,010,912.83(1,017,386.88–3,531,196.05)	838,232.97(408,340.43–1,400,100.58)	26,198(12,946–45,907)	11,559(5531–19,533)	4.89(2.43–8.47)	1.80(0.87–3.03)	-63.17(-69.85, -55.65)
Southern Latin America	1059(806–1338)	474(375–587)	1537.60(1368.42–1712.43)	23.28(19.23–28.04)	34(30–39)	1(1–1)	0.07(0.07–0.08)	0.00(0.00–0.00)	-98.82(-99.06, -98.57)
Southern Sub-Saharan Africa	979(720–1265)	1117(848–1437)	721.43(335.73–1421.49)	931.59(424.59–1766.76)	9(4–18)	13(6–24)	0.01(0.01–0.03)	0.01(0.01–0.03)	3.63(-12.28, 24.43)
Tropical Latin America	7115(5289–9360)	2323(1738–3144)	3106.30(1846.53–5262.20)	362.94(175.58–650.30)	56(34–91)	7(3–12)	0.04(0.03–0.07)	0.00(0.00–0.01)	-93.21(-95.19, -91.48)
Western Europe	1439(1129–1888)	1389(1090–1799)	307.74(262.74–344.30)	44.22(34.24–55.84)	11(9–13)	2(2–3)	0.00(0.00–0.00)	0.00(0.00–0.00)	-91.11(-92.94, -89.20)
Western Sub-Saharan Africa	980,456(744,142–1,262,490)	623,980(483,913–801,692)	1,017,664.94(469,592.05–1,877,343.20)	822,243.72(376,683.30–1,621,567.48)	12,727(5749–23,063)	10,231(4780–19,818)	4.88(2.29–8.60)	1.56(0.76–2.95)	-68.00(-73.96, -61.60)
High SDI	24,361(18,673–31,352)	9992(8070–12,446)	14,348.48(5173.89–32,331.13)	3752.71(1491.26–8380.43)	187(68–412)	57(23–127)	0.03(0.01–0.06)	0.01(0.00–0.02)	-73.45(-81.06, -63.60)
High-middle SDI	356,058(276,866–460,095)	156,437(120,353–199,889)	267,121.93(130,314.37–459,954.19)	99,213.24(51,435.71–162,249.27)	3463(1684–5877)	1400(715–2323)	0.35(0.17–0.60)	0.15(0.08–0.25)	-57.08(-65.71, -47.19)
Middle SDI	3,784,361(2,981,701–4,781,037)	1,455,794(1,138,067–1,864,241)	2,867,898.39(1,486,241.99–4,764,316.96)	1,190,674.36(595,546.65–1,989,646.38)	37,435(19,193–61,477)	16,460(8088–27,431)	1.99(1.02–3.23)	0.78(0.39–1.30)	-60.77(-66.68, -54.28)
Low-middle SDI	11,025,639(8,516,172–14,223,453)	3,729,024(2,894,870–4,793,078)	8,461,676.56(4,201,782.01–14,316,751.86)	3,719,443.72(1,897,463.25–6,253,028.97)	107,179(53,013–178,920)	49,007(24,176–81,557)	7.44(3.71–12.32)	2.52(1.24–4.20)	-66.13(-72.03, -59.26)
Low SDI	3,688,236(2,868,592–4,739,753)	1,799,504(1,384,091–2,325,230)	3,241,400.94(1,533,799.68–5,826,435.71)	2,070,702.87(1,007,941.93–3,766,114.60)	40,762(19,237–72,550)	26,356(12,967–47,474)	6.12(2.90–10.61)	1.91(0.93–3.35)	-68.75(-73.57, -62.57)
Notes: Abbreviations: DALY: disability-adjusted life year, GBD: Global Burden of Disease, SDI: Socio-demographic Index, UI: uncertainty interval.

## Sheet: TableS4
Table S4 Incident cases, DALYs, deaths and age-standardized mortality rates for paratyphoid fever in 1990 and 2021, and the percentage change in the age-standardized mortality rates per 100,000 population by GBD region, from 1990 to 2021
	Incidence		DALY		Death
Paratyphoid fever	Number of incident cases (95% UI), 1990	Number of incident cases (95% UI), 2021	Number of DALYs (95% UI), 1990	Number of DALYs (95% UI), 2021	Number of Deaths (95% UI), 1990	Number of Deaths (95% UI), 2021	Age-standardized mortality rate per 100,000 population (95% UI), 1990	Age-standardized mortality rate per 100,000 population (95% UI), 2021	Percentage change in age-standardized mortality rate, 1990-2021
Global	8,068,262(5,852,980–11,136,002)	2,166,063(1,559,800–2,958,610)	3,203,762.00(1,342,823.04–6,488,637.91)	1,011,841.89(454,693.39–1,979,018.87)	40,882(16,991–81,818)	14,127(6267–28,252)	0.69(0.29–1.39)	0.19(0.09–0.38)	-72.18(-78.17, -65.25)
Male	4,449,206(3,227,354–6,166,274)	1,186,685(857,741–1,626,697)	1,733,099.91(725,147.81–3,477,625.14)	529,374.66(236,958.43–1,038,568.96)	22,163(9413–44,258)	7373(3287–14,944)	0.74(0.32–1.47)	0.20(0.09–0.39)	-73.19(-78.71, -66.14)
Female	3,619,056(2,648,586–5,030,962)	979,378(703,726–1,332,735)	1,470,662.09(613,897.95–2,974,952.89)	482,467.23(212,836.57–940,056.91)	18,719(7805–37,479)	6754(2939–13,286)	0.65(0.27–1.30)	0.19(0.08–0.37)	-71.00(-78.10, -63.10)
Andean Latin America	13(9–18)	14(9–21)	5.40(3.50–8.84)	11.50(7.88–16.27)	0(0–0)	0(0–1)	0.00(0.00–0.00)	0.00(0.00–0.00)	4.72(-32.33, 61.33)
Australasia	13(7–20)	28(16–41)	0.76(0.54–1.15)	0.39(0.24–0.64)	0(0–0)	0(0–0)	0.00(0.00–0.00)	0.00(0.00–0.00)	-74.05(-82.30, -60.51)
Caribbean	758(515–1096)	920(652–1262)	514.43(186.38–1115.53)	606.51(215.99–1349.47)	6(2–13)	7(3–16)	0.01(0.01–0.03)	0.02(0.01–0.04)	20.80(-18.06, 85.99)
Central Asia	13(10–18)	12(9–16)	61.40(31.97–114.61)	4.17(2.35–8.18)	2(1–3)	0(0–0)	0.00(0.00–0.01)	0.00(0.00–0.00)	-95.36(-97.61, -90.23)
Central Europe	255(193–331)	234(177–311)	31.05(24.28–40.16)	8.52(6.52–11.54)	1(1–1)	0(0–0)	0.00(0.00–0.00)	0.00(0.00–0.00)	-87.95(-90.59, -84.51)
Central Latin America	1445(1108–1903)	1287(934–1774)	476.21(412.50–563.27)	41.64(33.30–54.82)	10(8–11)	1(1–2)	0.01(0.01–0.01)	0.00(0.00–0.00)	-94.48(-95.31, -93.55)
Central Sub-Saharan Africa	252(154–384)	173(100–274)	115.22(42.40–269.37)	79.44(28.01–195.66)	1(1–3)	1(0–2)	0.00(0.00–0.00)	0.00(0.00–0.00)	-67.78(-76.32, -56.64)
East Asia	102,582(76,447–136,511)	39,381(30,368–49,450)	53,205.49(20,031.28–113,939.63)	13,333.81(5456.06–27,193.46)	665(258–1414)	184(75–374)	0.06(0.02–0.12)	0.02(0.01–0.04)	-67.54(-75.80, -56.64)
Eastern Europe	104(75–148)	97(72–135)	38.15(24.97–57.53)	22.20(18.50–27.46)	1(1–2)	1(1–1)	0.00(0.00–0.00)	0.00(0.00–0.00)	-37.73(-54.63, -7.33)
Eastern Sub-Saharan Africa	4966(3104–7447)	12163(8295–16,977)	2697.01(980.78–5970.07)	7710.69(3064.46–15,388.09)	34(13–73)	101(40–203)	0.01(0.01–0.03)	0.02(0.01–0.04)	54.49(10.65, 140.36)
High-income Asia Pacific	328(242–437)	506(356–709)	22.97(19.01–28.91)	9.87(7.50–12.89)	1(0–1)	1(0–1)	0.00(0.00–0.00)	0.00(0.00–0.00)	-74.57(-78.71, -68.01)
High-income North America	898(677–1168)	1336(999–1781)	42.07(37.39–47.57)	83.17(69.67–99.61)	1(1–1)	2(2–3)	0.00(0.00–0.00)	0.00(0.00–0.00)	73.41(57.99, 90.77)
North Africa and Middle East	3780(2543–5626)	1353(891–1977)	1780.76(714.79–3983.19)	605.64(227.52–1313.17)	22(9–50)	8(3–17)	0.01(0.00–0.01)	0.00(0.00–0.00)	-75.49(-80.62, -69.39)
Oceania	9137(6188–12,898)	7060(4767–10,115)	4256.16(1634.69–9351.80)	4377.92(1718.25–9359.83)	54(21–117)	56(22–117)	0.65(0.26–1.39)	0.34(0.14–0.69)	-48.59(-60.12, -27.46)
South Asia	7,649,110(5,515,048–10,594,954)	1,994,518(1,423,490–2,738,201)	2,994,740.95(1,244,714.13–6,093,568.31)	917,736.36(409,541.73–1,797,163.86)	38,249(15,824–76,785)	12,907(5729–25,943)	2.85(1.21–5.67)	0.73(0.33–1.44)	-74.52(-79.89, -68.11)
Southeast Asia	159,313(114,389–217,952)	57,670(41,429–77,828)	69,379.61(28,745.99–139,229.42)	28,564.44(11,698.88–55,935.89)	896(371–1792)	388(160–752)	0.17(0.07–0.33)	0.06(0.03–0.12)	-62.96(-70.10, -55.91)
Southern Latin America	6(5–8)	3(3–4)	3.79(1.58–8.46)	4.72(2.35–9.32)	0(0–0)	0(0–0)	0.00(0.00–0.00)	0.00(0.00–0.00)	-24.63(-65.54, 74.89)
Southern Sub-Saharan Africa	56(38–81)	81(56–116)	23.23(8.93–51.43)	38.25(15.48–85.96)	0(0–1)	1(0–1)	0.00(0.00–0.00)	0.00(0.00–0.00)	34.62(7.71, 66.29)
Tropical Latin America	1077(756–1459)	468(350–631)	237.74(120.99–472.79)	43.15(21.43–82.58)	4(2–8)	1(0–2)	0.00(0.00–0.01)	0.00(0.00–0.00)	-88.02(-90.31, -85.49)
Western Europe	732(557–982)	1010(771–1320)	31.84(26.34–39.20)	33.57(27.15–42.59)	1(1–2)	2(1–2)	0.00(0.00–0.00)	0.00(0.00–0.00)	-27.09(-37.81, -14.99)
Western Sub-Saharan Africa	133,424(92,737–186,448)	47,748(32,387–67,459)	76,097.75(29,138.42–165,117.10)	38,525.94(14,042.56–90,154.11)	933(370–2021)	465(170–1075)	0.34(0.14–0.69)	0.07(0.02–0.15)	-80.55(-86.05, -75.51)
High SDI	3961(3125–4876)	3506(2807–4319)	951.52(420.73–1892.86)	303.18(200.31–491.57)	14(7–27)	8(6–11)	0.00(0.00–0.00)	0.00(0.00–0.00)	-68.29(-75.45, -55.86)
High-middle SDI	120,992(88,765–162,921)	42,719(31,571–56,053)	51,682.43(21,916.98–99,919.44)	14,446.42(6381.65–27,700.75)	660(287–1292)	211(91–407)	0.07(0.03–0.13)	0.02(0.01–0.04)	-67.34(-74.84, -55.37)
Middle SDI	1,283,245(929,825–1,769,084)	393,397(285,235–530,198)	525,547.70(224,584.20–1,030,264.44)	160,816.17(70,773.61–312,587.48)	6766(2890–13,299)	2329(1031–4637)	0.35(0.15–0.69)	0.11(0.05–0.21)	-69.50(-75.99, -62.86)
Low-middle SDI	5,233,505(3,793,534–7,249,427)	1,304,818(934,471–1,781,417)	2,006,594.46(839,973.52–4,100,358.87)	614,229.92(277,008.33–1,215,429.56)	25,607(10,716–51,605)	8587(3858–17,382)	1.77(0.75–3.55)	0.44(0.20–0.89)	-75.03(-80.12, -68.78)
Low SDI	1,425,706(1,033,497–1,965,660)	421,177(303,810–583,335)	618,590.64(247,427.32–1,284,362.68)	221,781.39(95,159.69–437,967.09)	7829(3103–16,268)	2989(1276–5856)	1.17(0.48–2.39)	0.24(0.10–0.47)	-79.82(-84.05, -74.66)
Notes: Abbreviations: DALY: disability-adjusted life year, GBD: Global Burden of Disease, SDI: Socio-demographic Index, UI: uncertainty interval.

## Sheet: TableS5
Table S5 Incident cases, DALYs, deaths and age-standardized mortality rates for diphtheria in 1990 and 2021, and the percentage change in the age-standardized mortality rates per 100,000 population by GBD region, from 1990 to 2021
	Incidence		DALY		Death
Diphtheria	Number of incident cases (95% UI), 1990	Number of incident cases (95% UI), 2021	Number of DALYs (95% UI), 1990	Number of DALYs (95% UI), 2021	Number of Deaths (95% UI), 1990	Number of Deaths (95% UI), 2021	Age-standardized mortality rate per 100,000 population (95% UI), 1990	Age-standardized mortality rate per 100,000 population (95% UI), 2021	Percentage change in age-standardized mortality rate, 1990-2021
Global	87,082(65,855–118,555)	13,313(8940–18,500)	2,148,470.19(1,629,731.51–2,922,276.67)	318,203.82(213,604.10–453,613.53)	25,446(19,391–34,381)	3825(2610–5394)	0.42(0.32–0.57)	0.06(0.04–0.08)	-86.57(-90.20, -81.89)
Male	41,192(30,412–57,161)	6788(4653–9901)	1,091,352.03(805,877.27–1,545,749.77)	173,027.11(113,250.04–256,175.58)	12,981(9682–18,272)	2092(1388–3064)	0.42(0.31–0.59)	0.06(0.04–0.09)	-85.72(-89.88, -79.95)
Female	45,889(33,024–63,355)	6525(4136–9440)	1,057,118.16(789,929.13–1,446,305.77)	145,176.72(92,464.70–211,381.71)	12,466(9379–16,929)	1733(1126–2500)	0.42(0.32–0.57)	0.05(0.03–0.08)	-87.46(-91.53, -81.83)
Andean Latin America	151(90–245)	6(4–8)	4920.83(2857.58–8063.84)	133.59(87.29–190.10)	58(35–94)	2(1–3)	0.12(0.07–0.18)	0.00(0.00–0.00)	-97.57(-98.66, -95.47)
Australasia	0(0–0)	2(1–5)	0.90(0.69–1.18)	17.06(8.85–33.11)	0(0–0)	0(0–1)	0.00(0.00–0.00)	0.00(0.00–0.00)	1228.88(639.49, 2252.73)
Caribbean	263(127–490)	63(34–108)	8864.60(4236.59–15,902.91)	1836.22(880.99–3231.36)	105(51–185)	23(12–39)	0.26(0.13–0.46)	0.06(0.03–0.10)	-78.29(-90.86, -50.46)
Central Asia	131(86–183)	12(9–17)	1571.36(980.24–2334.04)	117.96(74.47–171.73)	19(13–28)	2(1–2)	0.02(0.01–0.03)	0.00(0.00–0.00)	-92.81(-95.57, -87.66)
Central Europe	13(10–16)	2(2–3)	73.71(57.83–95.49)	8.25(6.40–10.64)	1(1–1)	0(0–0)	0.00(0.00–0.00)	0.00(0.00–0.00)	-85.61(-89.45, -79.92)
Central Latin America	76(62–93)	3(2–5)	2084.24(1764.38–2510.76)	59.54(39.70–88.17)	26(22–31)	1(1–1)	0.01(0.01–0.01)	0.00(0.00–0.00)	-96.95(-97.99, -95.25)
Central Sub-Saharan Africa	4572(2464–7588)	878(547–1416)	122,683.30(64,097.01–210,943.97)	19,730.37(11,792.33–32,839.92)	1436(755–2451)	247(150–400)	1.55(0.85–2.58)	0.14(0.09–0.22)	-90.93(-94.69, -83.91)
East Asia	2923(2309–3635)	84(66–106)	29,741.41(24,386.30–37,160.14)	525.57(432.04–632.56)	373(310–460)	9(8–11)	0.03(0.03–0.04)	0.00(0.00–0.00)	-97.91(-98.42, -97.30)
Eastern Europe	948(787–1141)	5(2–10)	3095.62(2700.47–3477.26)	16.39(7.73–32.65)	50(44–56)	0(0–1)	0.02(0.02–0.03)	0.00(0.00–0.00)	-99.33(-99.69, -98.70)
Eastern Sub-Saharan Africa	15,636(10,384–23,363)	2745(1759–4290)	420,964.31(278,434.12–622,149.43)	64,054.12(39,783.41–102,408.12)	4952(3309–7266)	786(500–1230)	1.57(1.09–2.27)	0.14(0.09–0.21)	-90.94(-94.36, -85.43)
High-income Asia Pacific	21(13–30)	3(2–4)	236.26(149.48–348.67)	29.77(24.43–36.95)	4(2–5)	0(0–1)	0.00(0.00–0.00)	0.00(0.00–0.00)	-82.99(-89.09, -71.74)
High-income North America	5(4–7)	16(12–20)	66.43(57.81–76.88)	152.74(125.11–183.36)	1(1–1)	2(2–3)	0.00(0.00–0.00)	0.00(0.00–0.00)	115.29(88.95, 141.45)
North Africa and Middle East	5728(3481–9269)	330(229–477)	104,120.41(63,041.74–170,028.60)	5078.17(3383.09–7322.48)	1250(772–2007)	66(45–91)	0.27(0.17–0.42)	0.01(0.01–0.01)	-96.10(-97.57, -93.59)
Oceania	133(73–217)	196(101–326)	1401.86(741.94–2405.79)	2037.93(970.76–3640.70)	17(10–29)	25(13–44)	0.20(0.12–0.32)	0.14(0.08–0.24)	-27.71(-63.89, 47.83)
South Asia	22,586(16,351–31,978)	720(587–886)	629,133.12(455,840.10–850,080.78)	15,977.50(12,739.70–19,825.48)	7624(5596–10,238)	218(179–265)	0.53(0.39–0.70)	0.01(0.01–0.02)	-97.62(-98.28, -96.67)
Southeast Asia	7224(5412–9831)	595(485–726)	82,358.26(61,670.66–111,098.31)	4734.30(3905.86–5709.92)	1006(763–1337)	68(58–80)	0.18(0.14–0.24)	0.01(0.01–0.01)	-94.27(-95.77, -92.36)
Southern Latin America	10(7–15)	0(0–0)	178.42(122.43–253.20)	1.27(0.92–1.75)	2(1–3)	0(0–0)	0.00(0.00–0.01)	0.00(0.00–0.00)	-99.28(-99.50, -98.97)
Southern Sub-Saharan Africa	126(96–168)	85(67–108)	2698.66(2005.81–3534.23)	1522.80(1199.54–1973.73)	34(26–44)	21(17–26)	0.05(0.04–0.07)	0.03(0.02–0.03)	-51.71(-64.59, -33.36)
Tropical Latin America	134(107–168)	6(4–7)	4490.19(3699.11–5313.27)	158.99(119.81–204.71)	52(43–62)	2(2–3)	0.03(0.03–0.04)	0.00(0.00–0.00)	-96.45(-97.40, -95.26)
Western Europe	2(2–3)	2(2–3)	25.39(20.02–30.79)	21.70(18.00–26.55)	0(0–0)	0(0–0)	0.00(0.00–0.00)	0.00(0.00–0.00)	-14.61(-26.35, -0.08)
Western Sub-Saharan Africa	26,401(17,692–39,114)	7560(4178–11,416)	729,760.91(506,063.25–1,103,446.44)	201,989.59(119,566.20–303,772.67)	8436(5859–12,739)	2353(1401–3526)	2.53(1.76–3.77)	0.31(0.19–0.46)	-87.74(-92.05, -82.39)
High SDI	50(39–64)	28(22–35)	639.26(472.21–856.57)	253.72(212.61–303.02)	9(7–11)	4(4–5)	0.00(0.00–0.00)	0.00(0.00–0.00)	-61.24(-72.28, -47.60)
High-middle SDI	1706(1465–2000)	55(46–68)	11,756.94(10,075.90–14,207.18)	406.82(345.60–492.44)	160(139–188)	7(6–8)	0.02(0.01–0.02)	0.00(0.00–0.00)	-96.33(-97.10, -95.43)
Middle SDI	7287(5918–8952)	615(520–717)	100,624.64(84,740.72–120,479.03)	6523.71(5514.76–7574.66)	1243(1051–1476)	94(81–107)	0.07(0.06–0.08)	0.00(0.00–0.01)	-93.29(-94.34, -92.04)
Low-middle SDI	25,830(18,680–36,188)	1455(1146–1897)	634,560.55(466,846.32–857,975.34)	29,543.48(22,294.31–39,256.16)	7630(5655–10,215)	382(295–498)	0.48(0.36–0.64)	0.02(0.02–0.03)	-95.89(-96.99, -94.22)
Low SDI	52,166(37,256–75,245)	11,145(7170–16,090)	1,399,996.96(1,017,859.58–1,993,074.68)	281,252.85(183,171.68–411,215.78)	16,394(11,982–23,244)	3335(2198–4834)	1.99(1.47–2.79)	0.22(0.15–0.31)	-89.14(-92.13, -85.27)
Notes: Abbreviations: DALY: disability-adjusted life year, GBD: Global Burden of Disease, SDI: Socio-demographic Index, UI: uncertainty interval.

## Sheet: TableS6
Table S6 Incident cases, DALYs, deaths and age-standardized mortality rates for pertussis in 1990 and 2021, and the percentage change in the age-standardized mortality rates per 100,000 population by GBD region, from 1990 to 2021
	Incidence		DALY		Death
Pertussis	Number of incident cases (95% UI), 1990	Number of incident cases (95% UI), 2021	Number of DALYs (95% UI), 1990	Number of DALYs (95% UI), 2021	Number of Deaths (95% UI), 1990	Number of Deaths (95% UI), 2021	Age-standardized mortality rate per 100,000 population (95% UI), 1990	Age-standardized mortality rate per 100,000 population (95% UI), 2021	Percentage change in age-standardized mortality rate, 1990-2021
Global	32,313,097(24,643,368–41,151,881)	7,224,176(5,124,219–10,251,853)	23,358,244.65(10,523,111.17–49,108,788.24)	4,614,086.06(2,076,853.33–9,259,373.28)	266,032(119,081–562,694)	52,609(23,532–106,186)	4.32(1.93–9.13)	0.81(0.36–1.63)	-81.32(-89.81, -63.91)
Male	15,067,490(11,491,207–19,188,654)	3,363,287(2,383,211–4,775,615)	10,940,951.62(4,825,672.79–23,217,999.28)	2,255,602.85(1,038,541.69–4,470,095.33)	124,718(54,651–266,314)	25,743(11,788–51,293)	3.93(1.72–8.40)	0.76(0.35–1.52)	-80.54(-89.28, -63.63)
Female	17,245,608(13,152,162–21,963,228)	3,860,889(2,741,008–5,467,012)	12,417,293.04(5,700,999.03–26,115,910.29)	2,358,483.20(1,043,477.74–4,666,900.71)	141,314(64,201–299,101)	26,866(11,723–53,453)	4.73(2.15–10.01)	0.85(0.37–1.69)	-82.01(-90.34, -64.10)
Andean Latin America	255,821(196,223–324,761)	87,208(28,603–189,230)	190,321.09(49,372.15–486,618.38)	17,658.18(1277.43–69,793.43)	2163(543–5557)	198(12–802)	4.10(1.03–10.56)	0.32(0.02–1.30)	-92.15(-99.61, -49.64)
Australasia	30,093(23,252–38,341)	210(52–478)	209.89(123.83–334.94)	2.30(0.55–6.11)	0(0–0)	0(0–0)	0.00(0.00–0.00)	0.00(0.00–0.00)	-78.18(-99.93, -4.93)
Caribbean	197,922(151,630–251,870)	753(218–3543)	185,808.98(32,416.81–517,103.41)	5386.87(314.66–18,931.08)	2114(355–5913)	61(4–214)	5.12(0.86–14.31)	0.16(0.01–0.56)	-96.90(-99.82, -78.65)
Central Asia	345,635(265,039–440,745)	19,990(10,924–34,402)	75,195.24(22,375.71–182,041.49)	2915.12(663.24–8130.31)	837(231–2063)	32(7–92)	0.91(0.25–2.24)	0.03(0.01–0.09)	-96.42(-99.32, -85.90)
Central Europe	136,571(105,701–175,291)	1060(328–2343)	17,492.51(7374.32–33,198.21)	383.58(129.29–783.39)	192(78–375)	4(1–9)	0.21(0.09–0.41)	0.01(0.00–0.02)	-96.25(-99.03, -88.87)
Central Latin America	1,213,114(926,084–1,545,253)	85,183(49,726–133,245)	134,535.85(76,974.96–236,112.16)	5386.63(1899.94–15,168.10)	1444(797–2572)	56(17–171)	0.63(0.35–1.12)	0.03(0.01–0.09)	-95.57(-98.77, -85.82)
Central Sub-Saharan Africa	847,926(640,891–1,075,273)	983,443(500,184–1,723,485)	981,672.15(206,352.88–2,591,575.62)	671,218.53(139,674.18–1,884,512.69)	11,149(2306–29,507)	7649(1570–21,640)	10.76(2.23–28.40)	3.72(0.76–10.56)	-65.46(-91.56, 41.24)
East Asia	3,292,331(2,547,630–4,179,081)	136,371(71,745–234,726)	2,068,980.94(254,367.34–6,024,907.17)	93,252.26(10,544.51–253,899.14)	23,694(2723–69,560)	1094(116–3006)	2.06(0.24–6.05)	0.14(0.01–0.39)	-93.03(-99.32, -36.21)
Eastern Europe	911,104(698,490–1,159,757)	14,012(6776–25,287)	7649.26(5070.62–11,196.95)	137.19(62.60–238.00)	16(11–21)	0(0–1)	0.01(0.01–0.01)	0.00(0.00–0.00)	-95.15(-98.46, -91.72)
Eastern Sub-Saharan Africa	2,483,426(1,883,786–3,161,766)	1,277,165(829,324–1,860,419)	3,060,600.72(1,101,051.84–6,930,531.37)	1,021,371.72(379,070.41–2,115,097.03)	34,790(12,457–78,994)	11,629(4291–24,195)	9.65(3.45–21.96)	1.85(0.68–3.85)	-80.84(-92.43, -43.93)
High-income Asia Pacific	320,135(248,251–405,158)	73(11–272)	40,151.64(7315.43–114,530.87)	22.00(2.65–110.36)	444(57–1309)	0(0–1)	0.42(0.05–1.22)	0.00(0.00–0.00)	-99.91(-99.99, -98.94)
High-income North America	152,236(115,970–198,132)	44,024(20,444–80,984)	1607.04(1127.54–2265.05)	390.61(168.63–777.38)	6(4–9)	1(0–2)	0.00(0.00–0.00)	0.00(0.00–0.00)	-83.00(-96.37, -62.81)
North Africa and Middle East	2,290,127(1,756,727–2,902,857)	379,087(188,249–696,190)	1,577,465.02(688,075.15–3,156,559.17)	174,042.19(55,349.78–401,509.81)	17,938(7760–36,087)	1975(619–4555)	3.58(1.55–7.21)	0.33(0.10–0.76)	-90.86(-96.86, -75.81)
Oceania	64,349(48,832–81,932)	5446(2618–9578)	47,788.72(11,125.59–126,865.25)	10,666.20(2564.50–30,680.12)	543(124–1451)	121(29–346)	5.46(1.24–14.60)	0.62(0.15–1.75)	-88.72(-97.31, -42.80)
South Asia	11,597,669(8,774,696–14,739,601)	2,104,445(958,003–3,772,878)	9,451,297.91(2,519,064.24–26,163,889.91)	1,067,398.64(223,525.55–2,771,260.77)	107,968(28,165–301,229)	12,256(2521–32,205)	7.00(1.82–19.60)	0.77(0.16–2.00)	-89.07(-97.70, -51.35)
Southeast Asia	3,315,118(2,529,930–4,222,583)	128,581(7,7869–204,121)	2,180,517.17(754,944.39–4,708,442.18)	70,245.68(22,470.15–160,155.87)	24,926(8481–54,157)	814(253–1871)	4.30(1.46–9.36)	0.14(0.04–0.33)	-96.69(-98.87, -90.50)
Southern Latin America	157,653(122,102–199,181)	5729(2401–11,155)	4388.27(2940.73–6136.14)	91.54(28.23–216.16)	37(22–54)	1(0–2)	0.07(0.04–0.11)	0.00(0.00–0.00)	-97.93(-99.67, -94.25)
Southern Sub-Saharan Africa	281,943(218,040–357,978)	56,767(22,743–114,273)	172,400.95(41,513.19–443,324.40)	25,817.86(6712.67–66,994.38)	1963(461–5083)	297(75–773)	2.67(0.62–6.93)	0.37(0.09–0.96)	-86.23(-96.92, -44.10)
Tropical Latin America	854,840(654,210–1,088,081)	119,057(34,120–266,780)	28,576.59(14,130.13–55,954.01)	1462.07(442.44–3461.87)	259(103–562)	8(1–26)	0.16(0.06–0.34)	0.00(0.00–0.01)	-97.19(-99.50, -85.99)
Western Europe	602,840(466,720–764,637)	10,029(6044–15,705)	5386.07(3563.11–7875.64)	99.69(57.04–177.08)	14(9–22)	0(0–1)	0.01(0.00–0.01)	0.00(0.00–0.00)	-97.30(-98.77, -93.48)
Western Sub-Saharan Africa	2,962,244(2,240,272–3,761,517)	1,765,544(1,118,216–2,580,187)	3,126,198.63(1,264,515.33–6,583,390.87)	1,446,137.18(433,557.33–3,520,365.25)	35,533(14,254–75,078)	16413(4855–40,062)	9.99(4.00–21.13)	2.07(0.61–5.05)	-79.25(-92.87, -46.23)
High SDI	1,138,173(880,929–1,446,665)	67,762(41,567–112,869)	92,757.39(34,935.07–181,409.26)	3282.20(1095.13–7630.68)	987(328–2011)	33(9–83)	0.16(0.05–0.32)	0.01(0.00–0.02)	-96.20(-99.11, -86.78)
High-middle SDI	2,946,821(2,281,064–3,746,810)	129,395(86,746–183,449)	875,169.83(297,630.39–2,054,424.14)	36,175.50(12,229.14–77,325.28)	9887(3230–23,482)	417(132–910)	1.07(0.35–2.55)	0.06(0.02–0.13)	-94.44(-98.32, -79.98)
Middle SDI	8,595,294(6,612,116–10,917,561)	1,043,945(675,314–1,605,203)	4,679,564.54(1,916,580.40–10,146,054.06)	359,103.04(147,833.35–723,870.70)	53,401(21,716–116,633)	4130(1672–8457)	2.69(1.09–5.89)	0.23(0.09–0.48)	-91.30(-96.80, -79.01)
Low-middle SDI	12,039,165(9,116,309–15,315,707)	2,310,219(1,488,052–3,551,819)	9,410,614.60(3,633,152.92–22,050,624.91)	1,322,156.06(501,278.28–2,932,584.70)	107,314(40,681–252,553)	15,108(5574–33,834)	6.28(2.38–14.84)	0.79(0.29–1.77)	-87.43(-95.14, -64.77)
Low SDI	7,572,226(5,725,143–9,600,952)	3,670,894(2,694,368–5,100,871)	8,284,205.74(3,656,237.98–16,957,203.44)	2,891,536.02(1,187,451.86–5,717,552.13)	94,263(41,237–193,597)	32,900(13,381–65,396)	10.46(4.57–21.53)	2.01(0.82–4.00)	-80.80(-89.64, -64.12)
Notes: Abbreviations: DALY: disability-adjusted life year, GBD: Global Burden of Disease, SDI: Socio-demographic Index, UI: uncertainty interval.

## Sheet: TableS7
Table S7 Incident cases, DALYs, deaths and age-standardized mortality rates for tetanus in 1990 and 2021, and the percentage change in the age-standardized mortality rates per 100,000 population by GBD region, from 1990 to 2021
	DALY		Incidence		Death
Tetanus	Number of incident cases (95% UI), 1990	Number of incident cases (95% UI), 2021	Number of DALYs (95% UI), 1990	Number of DALYs (95% UI), 2021	Number of Deaths (95% UI), 1990	Number of Deaths (95% UI), 2021	Age-standardized mortality rate per 100,000 population (95% UI), 1990	Age-standardized mortality rate per 100,000 population (95% UI), 2021	Percentage change in age-standardized mortality rate, 1990-2021
Global	456,277(274,127–602,872)	51,191(22,500–80,349)	16,237,937.34(9,722,536.69–21,024,537.43)	1,341,513.37(597,545.76–2,141,652.88)	205,851(124,127–264,352)	21,229(9551–32,682)	3.54(2.14–4.52)	0.29(0.13–0.45)	-91.77(-94.36, -87.13)
Male	263,736(134,769–361,401)	30,930(12,265–53,710)	8,793,195.95(4,497,521.48–11,633,591.17)	733,047.11(282,306.07–1,293,672.92)	112,134(56,570–144,529)	11,988(4708–20,426)	3.84(1.94–4.93)	0.32(0.13–0.56)	-91.56(-94.51, -85.94)
Female	192,541(117,239–263,835)	20,262(8622–33,259)	7,444,741.39(4,950,894.67–10,283,973.27)	608,466.26(264,001.21–1,044,185.94)	93,717(60,439–128,267)	9241(3920–15,648)	3.26(2.08–4.43)	0.26(0.11–0.44)	-92.00(-95.10, -86.48)
Andean Latin America	550(314–776)	48(25–74)	14,625.95(7738.20–23,040.39)	756.65(403.49–1157.46)	247(136–353)	19(10–29)	0.79(0.45–1.03)	0.03(0.02–0.05)	-96.17(-97.32, -93.28)
Australasia	11(7–15)	9(5–15)	14.61(10.03–19.82)	10.18(5.56–15.43)	1(1–1)	1(0–1)	0.00(0.00–0.01)	0.00(0.00–0.00)	-67.27(-79.34, -49.72)
Caribbean	865(346–1539)	154(58–377)	27,381.80(8371.18–51,660.97)	3335.76(787.17–9985.99)	344(128–610)	50(19–126)	0.89(0.38–1.51)	0.12(0.04–0.31)	-86.94(-94.28, -63.18)
Central Asia	39(26–55)	8(4–13)	449.24(317.48–611.00)	68.52(34.41–116.20)	11(7–15)	2(1–4)	0.02(0.01–0.03)	0.00(0.00–0.01)	-85.56(-91.77, -76.53)
Central Europe	211(153–273)	10(5–17)	1745.15(1317.75–2080.26)	53.05(26.80–85.78)	73(55–87)	2(1–4)	0.05(0.04–0.06)	0.00(0.00–0.00)	-97.78(-98.72, -96.60)
Central Latin America	1326(1115–1591)	55(36–84)	503,54.54(43,574.73–58,896.57)	1160.88(771.05–1772.62)	779(668–903)	30(20–46)	0.56(0.47–0.65)	0.01(0.01–0.02)	-97.79(-98.44, -96.90)
Central Sub-Saharan Africa	2838(1106–5064)	1254(157–2719)	140,740.19(64,491.29–235,990.33)	56,023.38(7363.64–103,091.10)	1904(790–3299)	831(109–1773)	3.46(1.00–7.80)	0.85(0.10–2.62)	-75.35(-90.88, -61.57)
East Asia	37,463(14,814–54,827)	892(258–2083)	960,633.90(401,288.90–1,382,716.34)	9908.03(3325.33–21,576.11)	12,556(5439–17,499)	273(83–640)	1.16(0.50–1.60)	0.02(0.01–0.04)	-98.53(-99.14, -96.58)
Eastern Europe	304(221–391)	11(6–15)	2732.96(2064.41–3258.33)	85.25(52.48–120.94)	99(74–117)	3(2–5)	0.04(0.03–0.04)	0.00(0.00–0.00)	-97.27(-98.01, -96.47)
Eastern Sub-Saharan Africa	37,067(19,359–60,186)	11,836(5547–21,945)	1,632,048.95(888,312.63–2,858,465.79)	446,831.21(205,278.32–953,150.93)	22,008(11,946–36,662)	6793(3160–13,427)	10.84(5.59–16.78)	1.94(0.86–3.40)	-82.08(-88.85, -68.57)
High-income Asia Pacific	344(254–428)	78(49–111)	1971.25(1140.49–2626.05)	149.18(93.33–218.50)	53(35–70)	9(6–13)	0.03(0.02–0.04)	0.00(0.00–0.00)	-94.61(-96.52, -92.24)
High-income North America	53(39–66)	13(9–19)	445.82(358.83–519.34)	101.89(68.08–135.15)	18(14–21)	5(3–7)	0.01(0.00–0.01)	0.00(0.00–0.00)	-85.16(-88.26, -81.96)
North Africa and Middle East	24,660(14,282–39,066)	2170(643–4695)	417,317.58(242,540.79–676,875.45)	27,537.07(8070.60–64,856.67)	5036(2989–7945)	406(125–881)	1.18(0.72–1.76)	0.07(0.02–0.16)	-93.64(-97.02, -86.00)
Oceania	8(2–28)	18(3–79)	136.51(21.30–478.83)	205.87(24.08–1046.63)	3(1–10)	7(1–31)	0.17(0.04–0.52)	0.17(0.03–0.71)	-1.51(-58.32, 88.41)
South Asia	228,096(121,760–299,707)	14214(4984–28,532)	9,820,794.02(5,275,292.80–11,948,371.94)	405,219.62(137,286.12–835,562.97)	118,870(63,940–144,398)	5905(2055–11,993)	8.72(4.74–10.79)	0.37(0.13–0.76)	-95.71(-97.52, -91.78)
Southeast Asia	94,578(51,374–142,016)	14680(6791–22,004)	1,961,134.54(1,073,021.60–2,974,017.70)	170,729.11(84,036.56–253,554.21)	28,563(16,503–43,015)	3852(1729–5800)	6.74(3.74–10.14)	0.57(0.26–0.86)	-91.48(-94.27, -82.53)
Southern Latin America	285(214–357)	18(10–29)	1735.29(1386.48–2078.57)	93.50(57.00–151.82)	51(41–62)	3(2–5)	0.11(0.09–0.13)	0.00(0.00–0.01)	-96.62(-97.76, -94.92)
Southern Sub-Saharan Africa	318(155–532)	225(78–379)	6582.73(3224.34–11,321.54)	3564.71(1217.74–5988.59)	106(50–172)	76(26–132)	0.24(0.11–0.38)	0.11(0.04–0.19)	-55.06(-72.21, -29.66)
Tropical Latin America	2534(2076–3117)	176(126–253)	62,407.43(53,009.43–72,582.82)	2452.51(1877.65–3425.77)	1037(878–1221)	69(53–97)	0.83(0.69–0.99)	0.03(0.02–0.04)	-96.67(-97.17, -95.70)
Western Europe	498(366–627)	52(30–75)	3424.99(2762.76–3949.99)	373.64(234.26–513.95)	169(135–196)	23(15–32)	0.03(0.02–0.03)	0.00(0.00–0.00)	-92.57(-94.64, -90.70)
Western Sub-Saharan Africa	24,231(13,168–43,465)	5274(2811–8549)	1,131,259.89(627,952.12–2,233,769.40)	212,853.36(119,665.12–344,044.79)	13,922(7964–26,428)	2868(1548–4561)	5.00(2.97–8.43)	0.58(0.28–0.95)	-88.39(-92.59, -77.96)
High SDI	1272(858–1641)	218(102–387)	11,742.57(7370.87–15,617.82)	1129.99(427.05–2230.57)	297(205–361)	39(17–68)	0.03(0.02–0.04)	0.00(0.00–0.00)	-92.97(-96.18, -85.98)
High-middle SDI	12,854(5065–18,987)	1197(317–2235)	246,831.63(91,676.73–350,452.36)	12,644.49(3664.73–23,155.65)	3688(1508–5030)	319(91–597)	0.39(0.16–0.54)	0.02(0.01–0.04)	-94.43(-96.41, -89.08)
Middle SDI	90,773(51,345–128,691)	10,912(4929–18,458)	2,287,676.03(1,233,479.19–3,133,172.40)	146,875.22(66,234.99–248,648.71)	31,280(17,422–42,903)	3119(1415–5313)	1.92(1.04–2.60)	0.13(0.06–0.22)	-93.12(-95.26, -86.64)
Low-middle SDI	237,408(126,384–315,582)	18,523(7152–32,055)	8,865,590.86(4,563,708.34–10,933,872.09)	429,906.76(153,791.98–798,763.49)	109,575(57,292–134,177)	6900(2600–12,139)	7.58(4.18–9.49)	0.40(0.15–0.70)	-94.72(-96.46, -90.88)
Low SDI	113,759(76,765–165,776)	20,302(9891–32,932)	4,820,860.58(3,347,920.17–7,148,703.06)	750,178.37(377,622.20–1,280,244.41)	60,939(42,360–87,502)	10,838(5488–17,832)	9.34(6.10–12.97)	1.05(0.51–1.77)	-88.76(-92.84, -83.25)
Notes: Abbreviations: DALY: disability-adjusted life year, GBD: Global Burden of Disease, SDI: Socio-demographic Index, UI: uncertainty interval.

## Sheet: TableS8
Table S8 Incident cases and DALYs for leprosy in 1990 and 2021 by GBD region
	Incidence		DALY
Leprosy	Number of incident cases (95% UI), 1990	Number of incident cases (95% UI), 2021	Number of DALYs (95% UI), 1990	Number of DALYs (95% UI), 2021
Global	80,887(69,386–93,478)	48,055(41,284–55,981)	26,774.92(17,569.56–39,647.14)	21,427.51(14,005.55–31,592.82)
Male	53,920(46,258–63,361)	31,271(26,848–36,776)	16,675.03(10,965.22–24,861.23)	13,086.14(8590.24–19,339.74)
Female	26,967(22,527–31,815)	16,783(14,253–19,735)	10,099.89(6593.04–14,773.15)	8341.37(5388.79–12,256.38)
Andean Latin America	119(105–134)	53(47–59)	54.30(34.01–82.17)	24.75(14.74–38.12)
Australasia	1(0–1)	1(1–1)	0.06(0.03–0.10)	0.08(0.03–0.15)
Caribbean	231(207–255)	157(143–171)	114.99(73.35–171.80)	81.08(51.04–121.98)
Central Asia	140(111–176)	136(107–169)	12.55(7.59–19.84)	13.16(7.86–20.72)
Central Europe	0(0–0)	0(0–0)	0.00(0.00–0.00)	0.00(0.00–0.00)
Central Latin America	441(395–489)	345(310–382)	223.13(142.00–337.92)	197.31(121.54–298.05)
Central Sub-Saharan Africa	2411(2185–2632)	1057(977–1142)	1057.65(686.77–1530.94)	508.64(318.63–757.43)
East Asia	1211(1018–1438)	520(417–636)	890.45(546.52–1365.72)	445.14(257.77–684.57)
Eastern Europe	0(0–0)	0(0–0)	0.00(0.00–0.00)	0.00(0.00–0.00)
Eastern Sub-Saharan Africa	4020(3568–4531)	3100(2818–3420)	1930.92(1265.42–2823.93)	1452.67(936.51–2138.54)
High-income Asia Pacific	30(25–36)	16(13–20)	36.08(22.32–54.24)	24.05(14.21–36.85)
High-income North America	0(0–0)	0(0–0)	0.00(0.00–0.00)	0.00(0.00–0.00)
North Africa and Middle East	762(688–842)	527(478–587)	275.69(173.03–406.55)	231.64(142.42–349.60)
Oceania	143(128–161)	188(174–205)	63.66(40.96–94.09)	73.04(47.40–107.22)
South Asia	54,623(46,236–63,925)	23,902(20,304–27,934)	15,876.81(10,390.20–23,527.70)	10,954.88(7117.43–16,166.86)
Southeast Asia	6573(5780–7490)	6478(5520–7602)	2780.85(1821.79–4115.00)	2711.78(1766.57–3995.24)
Southern Latin America	115(102–130)	77(70–86)	34.49(20.89–52.86)	30.43(18.58–46.67)
Southern Sub-Saharan Africa	37(32–44)	42(35–49)	39.98(24.64–60.17)	45.08(27.18–68.28)
Tropical Latin America	7168(5941–8585)	8988(7441–10,915)	2097.85(1345.22–3084.54)	3467.50(2256.55–5069.20)
Western Europe	0(0–0)	0(0–0)	0.00(0.00–0.00)	0.00(0.00–0.00)
Western Sub-Saharan Africa	2865(2576–3185)	2466(2203–2766)	1285.46(831.71–1908.06)	1166.29(737.54–1733.71)
High SDI	78(66–92)	100(82–120)	62.75(38.19–95.36)	54.20(32.32–82.89)
High-middle SDI	1404(1175–1651)	1215(1019–1454)	567.07(348.62–867.16)	544.94(328.38–828.69)
Middle SDI	18,492(15,536–21,703)	15,930(13,323–19,076)	6457.06(4175.04–9555.05)	7194.11(4678.92–10,702.33)
Low-middle SDI	41,796(35,665–48,649)	20,951(17,962–24,494)	12,964.27(8505.79–19,135.34)	9120.68(5933.25–13,443.66)
Low SDI	19,088(16,935–21,629)	9833(8792–11,015)	6710.22(4414.84–9876.75)	4502.28(2922.04–6605.86)
Notes: Abbreviations: DALY: disability-adjusted life year, GBD: Global Burden of Disease, SDI: Socio-demographic Index, UI: uncertainty interval.

## Sheet: TableS9
Table S9 Age-standardized rate of eight diseases in 2021 for 204 countries and territories for both sexes population (the top three and the low three)
ID	Sequence	Feature	Year	Index	Disease	Countries and territories	Value (95%: UI )
1	1	low	2021	incidence rate	Syphilis	Bulgaria	41.00(30.59–53.14)
2	2	low	2021	incidence rate	Syphilis	Slovakia	42.52(31.77–55.09)
3	3	low	2021	incidence rate	Syphilis	Croatia	44.96(33.66–58.70)
4	1	high	2021	incidence rate	Syphilis	Equatorial Guinea	1358.92(1025.63–1773.72)
5	2	high	2021	incidence rate	Syphilis	Central African Republic	1319.54(1008.39–1701.85)
6	3	high	2021	incidence rate	Syphilis	Democratic Republic of the Congo	1282.99(964.13–1658.13)
7	1	low	2021	incidence rate	Gonococcal infection	Finland	123.61(94.06–164.10)
8	2	low	2021	incidence rate	Gonococcal infection	Greece	123.78(94.96–164.98)
9	3	low	2021	incidence rate	Gonococcal infection	Netherlands	123.91(94.09–167.27)
10	1	high	2021	incidence rate	Gonococcal infection	South Africa	4603.90(3194.03–6431.36)
11	2	high	2021	incidence rate	Gonococcal infection	Papua New Guinea	3078.34(2249.68–4244.84)
12	3	high	2021	incidence rate	Gonococcal infection	Lesotho	2606.96(1843.00–3642.96)
13	1	low	2021	incidence rate	Typhoid fever	Canada	0.01(0.00–0.01)
14	2	low	2021	incidence rate	Typhoid fever	Croatia	0.01(0.00–0.01)
15	3	low	2021	incidence rate	Typhoid fever	Belgium	0.01(0.01–0.01)
16	1	high	2021	incidence rate	Typhoid fever	Burkina Faso	328.48(271.11–409.40)
17	2	high	2021	incidence rate	Typhoid fever	Bangladesh	303.14(244.64–384.79)
18	3	high	2021	incidence rate	Typhoid fever	Papua New Guinea	299.45(223.89–402.94)
19	1	low	2021	incidence rate	Paratyphoid fever	Panama	0.00(0.00–0.00)
20	2	low	2021	incidence rate	Paratyphoid fever	Costa Rica	0.00(0.00–0.00)
21	3	low	2021	incidence rate	Paratyphoid fever	Belarus	0.00(0.00–0.00)
22	1	high	2021	incidence rate	Paratyphoid fever	India	124.45(88.95–172.10)
23	2	high	2021	incidence rate	Paratyphoid fever	Pakistan	114.69(83.94–151.03)
24	3	high	2021	incidence rate	Paratyphoid fever	Nepal	98.33(75.29–129.25)
25	1	low	2021	incidence rate	Diphtheria	Luxembourg	0.00 (0.00 –0.00 )
26	2	low	2021	incidence rate	Diphtheria	Jamaica	0.00 (0.00 –0.00 )
27	3	low	2021	incidence rate	Diphtheria	Ireland	0.00 (0.00 –0.00 )
28	1	high	2021	incidence rate	Diphtheria	Somalia	5.46 (3.06 –9.43 )
29	2	high	2021	incidence rate	Diphtheria	Central African Republic	2.10 (1.11 –3.67 )
30	3	high	2021	incidence rate	Diphtheria	Nigeria	1.75 (0.93 –2.72 )
31	1	low	2021	incidence rate	Pertussis	Republic of Korea	0.02(0.02–0.03)
32	2	low	2021	incidence rate	Pertussis	Greece	0.03(0.00–0.08)
33	3	low	2021	incidence rate	Pertussis	Latvia	0.06(0.00–0.35)
34	1	high	2021	incidence rate	Pertussis	Angola	525.01(265.80–923.78)
35	2	high	2021	incidence rate	Pertussis	Central African Republic	508.01(257.77–891.77)
36	3	high	2021	incidence rate	Pertussis	Somalia	500.54(317.60–739.66)
37	1	low	2021	incidence rate	Tetanus	Poland	0.00(0.00–0.00)
38	2	low	2021	incidence rate	Tetanus	Belarus	0.00(0.00–0.00)
39	3	low	2021	incidence rate	Tetanus	Costa Rica	0.00(0.00–0.00)
40	1	high	2021	incidence rate	Tetanus	Somalia	33.01(9.42–76.02)
41	2	high	2021	incidence rate	Tetanus	South Sudan	6.62(2.93–11.59)
42	3	high	2021	incidence rate	Tetanus	Timor-Leste	6.34(2.25–16.39)
43	1	low	2021	incidence rate	Leprosy	Ireland	0.00(0.00–0.00)
44	2	low	2021	incidence rate	Leprosy	Finland	0.00(0.00–0.00)
45	3	low	2021	incidence rate	Leprosy	Belarus	0.00(0.00–0.00)
46	1	high	2021	incidence rate	Leprosy	Micronesia (Federated States of)	22.57(20.58–24.81)
47	2	high	2021	incidence rate	Leprosy	Kiribati	18.21(16.50–19.88)
48	3	high	2021	incidence rate	Leprosy	Marshall Islands	17.47(15.63–19.59)
49	1	low	2021	DALY rate	Syphilis	Malta	0.13(0.09–0.21)
50	2	low	2021	DALY rate	Syphilis	Croatia	0.19(0.14–0.27)
51	3	low	2021	DALY rate	Syphilis	Sweden	0.22(0.16–0.33)
52	1	high	2021	DALY rate	Syphilis	South Sudan	628.48(240.55–1292.40)
53	2	high	2021	DALY rate	Syphilis	Central African Republic	432.80(175.39–847.94)
54	3	high	2021	DALY rate	Syphilis	Liberia	422.51(160.30–864.57)
55	1	low	2021	DALY rate	Gonococcal infection	Malta	0.08(0.05–0.11)
56	2	low	2021	DALY rate	Gonococcal infection	Iceland	0.08(0.06–0.11)
57	3	low	2021	DALY rate	Gonococcal infection	San Marino	0.08(0.05–0.13)
58	1	high	2021	DALY rate	Gonococcal infection	Somalia	3.55(2.04–8.88)
59	2	high	2021	DALY rate	Gonococcal infection	Lesotho	2.65(1.76–3.85)
60	3	high	2021	DALY rate	Gonococcal infection	South Africa	2.62(1.74–3.93)
61	1	low	2021	DALY rate	Typhoid fever	Croatia	0.00(0.00–0.00)
62	2	low	2021	DALY rate	Typhoid fever	Canada	0.00(0.00–0.00)
63	3	low	2021	DALY rate	Typhoid fever	Panama	0.00(0.00–0.00)
64	1	high	2021	DALY rate	Typhoid fever	Bhutan	434.23(219.08–743.17)
65	2	high	2021	DALY rate	Typhoid fever	Bangladesh	382.38(196.30–634.53)
66	3	high	2021	DALY rate	Typhoid fever	Burkina Faso	352.57(170.91–658.85)
67	1	low	2021	DALY rate	Paratyphoid fever	Ukraine	0.00(0.00–0.00)
68	2	low	2021	DALY rate	Paratyphoid fever	France	0.00(0.00–0.00)
69	3	low	2021	DALY rate	Paratyphoid fever	Canada	0.00(0.00–0.00)
70	1	high	2021	DALY rate	Paratyphoid fever	Pakistan	72.66(31.01–146.60)
71	2	high	2021	DALY rate	Paratyphoid fever	India	53.42(22.91–101.72)
72	3	high	2021	DALY rate	Paratyphoid fever	Nepal	50.65(21.79–98.08)
73	1	low	2021	DALY rate	Diphtheria	Luxembourg	0.00(0.00–0.00)
74	2	low	2021	DALY rate	Diphtheria	Ireland	0.00(0.00–0.00)
75	3	low	2021	DALY rate	Diphtheria	Singapore	0.00(0.00–0.00)
76	1	high	2021	DALY rate	Diphtheria	Somalia	107.50(52.29–198.37)
77	2	high	2021	DALY rate	Diphtheria	Nigeria	46.03(25.41–71.30)
78	3	high	2021	DALY rate	Diphtheria	Central African Republic	44.55(22.20–88.80)
79	1	low	2021	DALY rate	Pertussis	Greece	0.00(0.00–0.00)
80	2	low	2021	DALY rate	Pertussis	Bermuda	0.00(0.00–0.01)
81	3	low	2021	DALY rate	Pertussis	Hungary	0.00(0.00–0.01)
82	1	high	2021	DALY rate	Pertussis	Central African Republic	595.68(47.33–2010.73)
83	2	high	2021	DALY rate	Pertussis	Kiribati	574.25(61.38–1522.88)
84	3	high	2021	DALY rate	Pertussis	Somalia	434.94(38.26–1256.73)
85	1	low	2021	DALY rate	Tetanus	Belarus	0.00(0.00–0.00)
86	2	low	2021	DALY rate	Tetanus	Ireland	0.00(0.00–0.00)
87	3	low	2021	DALY rate	Tetanus	Poland	0.00(0.00–0.00)
88	1	high	2021	DALY rate	Tetanus	Somalia	954.45(275.83–2426.46)
89	2	high	2021	DALY rate	Tetanus	South Sudan	184.27(75.66–383.07)
90	3	high	2021	DALY rate	Tetanus	Central African Republic	148.00(28.68–309.26)
91	1	low	2021	DALY rate	Leprosy	Ireland	0.00(0.00–0.00)
92	2	low	2021	DALY rate	Leprosy	Finland	0.00(0.00–0.00)
93	3	low	2021	DALY rate	Leprosy	Belarus	0.00(0.00–0.00)
94	1	high	2021	DALY rate	Leprosy	Kiribati	3.25(2.06–4.76)
95	2	high	2021	DALY rate	Leprosy	Tuvalu	2.32(1.48–3.45)
96	3	high	2021	DALY rate	Leprosy	Micronesia (Federated States of)	2.31(1.53–3.50)
97	1	low	2021	mortality rate	Syphilis	Poland	0.00(0.00–0.00)
98	2	low	2021	mortality rate	Syphilis	Malta	0.00(0.00–0.00)
99	3	low	2021	mortality rate	Syphilis	Sweden	0.00(0.00–0.00)
100	1	high	2021	mortality rate	Syphilis	South Sudan	7.08(2.76–14.61)
101	2	high	2021	mortality rate	Syphilis	Central African Republic	4.86(1.97–9.53)
102	3	high	2021	mortality rate	Syphilis	Liberia	4.70(1.82–9.61)
103	1	low	2021	mortality rate	Gonococcal infection	San Marino	0.00(0.00–0.00)
104	2	low	2021	mortality rate	Gonococcal infection	Monaco	0.00(0.00–0.00)
105	3	low	2021	mortality rate	Gonococcal infection	Viet Nam	0.00(0.00–0.00)
106	1	high	2021	mortality rate	Gonococcal infection	Somalia	0.05(0.02–0.22)
107	2	high	2021	mortality rate	Gonococcal infection	South Sudan	0.04(0.02–0.12)
108	3	high	2021	mortality rate	Gonococcal infection	Central African Republic	0.04(0.01–0.07)
109	1	low	2021	mortality rate	Typhoid fever	Panama	0.00(0.00–0.00)
110	2	low	2021	mortality rate	Typhoid fever	Canada	0.00(0.00–0.00)
111	3	low	2021	mortality rate	Typhoid fever	Croatia	0.00(0.00–0.00)
112	1	high	2021	mortality rate	Typhoid fever	Bhutan	5.61(2.86–9.55)
113	2	high	2021	mortality rate	Typhoid fever	Bangladesh	5.06(2.57–8.33)
114	3	high	2021	mortality rate	Typhoid fever	Burkina Faso	4.64(2.23–8.59)
115	1	low	2021	mortality rate	Paratyphoid fever	Ukraine	0.00(0.00–0.00)
116	2	low	2021	mortality rate	Paratyphoid fever	Canada	0.00(0.00–0.00)
117	3	low	2021	mortality rate	Paratyphoid fever	France	0.00(0.00–0.00)
118	1	high	2021	mortality rate	Paratyphoid fever	Pakistan	1.05(0.44–2.12)
119	2	high	2021	mortality rate	Paratyphoid fever	India	0.75(0.33–1.45)
120	3	high	2021	mortality rate	Paratyphoid fever	Nepal	0.72(0.31–1.41)
121	1	low	2021	mortality rate	Diphtheria	Luxembourg	0.00(0.00–0.00)
122	2	low	2021	mortality rate	Diphtheria	Ireland	0.00(0.00–0.00)
123	3	low	2021	mortality rate	Diphtheria	Jamaica	0.00(0.00–0.00)
124	1	high	2021	mortality rate	Diphtheria	Somalia	1.49(0.77–2.62)
125	2	high	2021	mortality rate	Diphtheria	Central African Republic	0.59(0.31–1.09)
126	3	high	2021	mortality rate	Diphtheria	Nigeria	0.54(0.30–0.83)
127	1	low	2021	mortality rate	Pertussis	Saint Kitts and Nevis	0.00(0.00–0.00)
128	2	low	2021	mortality rate	Pertussis	Hungary	0.00(0.00–0.00)
129	3	low	2021	mortality rate	Pertussis	Jamaica	0.00(0.00–0.00)
130	1	high	2021	mortality rate	Pertussis	Central African Republic	6.88(0.50–23.24)
131	2	high	2021	mortality rate	Pertussis	Kiribati	6.68(0.71–17.80)
132	3	high	2021	mortality rate	Pertussis	Somalia	5.05(0.41–14.63)
133	1	low	2021	mortality rate	Tetanus	Belarus	0.00(0.00–0.00)
134	2	low	2021	mortality rate	Tetanus	Mauritius	0.00(0.00–0.00)
135	3	low	2021	mortality rate	Tetanus	Kazakhstan	0.00(0.00–0.00)
136	1	high	2021	mortality rate	Tetanus	Somalia	20.65(5.70–49.38)
137	2	high	2021	mortality rate	Tetanus	South Sudan	3.49(1.56–6.31)
138	3	high	2021	mortality rate	Tetanus	Central African Republic	2.99(0.55–7.30)
Notes: Abbreviations: DALY: disability-adjusted life year, UI: uncertainty interval.
